# Supplementary material for: Predominance of Atopobium vaginae at Midtrimester: a Potential Indicator of Preterm Birth Risk in a Nigerian Cohort
Source: mSphere. 2021 Jan 27;6(1):e01261-20. doi: 10.1128/mSphere.01261-20 (PMC7885325; doi:10.1128/mSphere.01261-20)
Supplement: TABLE S1 [file mSphere.01261-20-st0001.csv]

#SampleID	#SequencerID	#SubjectID	Marital status	AGE_YEARS	BMI_Kg/M2	TIMEPOINT	Gestational_age(GA)_Weeks_at_Sampling	GA_Weeks_Day_at_Sampling	TERM_PRETERM	GRAVIDITY_primigravidae(PG)_multigravidae(MG)	PARITY	DELIVERY_MODE_Vaginal_CaeserianSection	GA_AT_BIRTH_IN_WEEKS_DAYS	PREGNANCY_LENGTH_IN_DAYS	CHILD_WEIGHT_IN_KG	CHILD_SEX_Male_Female	INFANT_IN_ICU	SMOKING	Progesterone(ng/ml)	Estradiol(pg/ml)	ABOVE_35_YEARS	Cervical_cerclage	Previous_history of STD	Number_of_sexual_partner_in_lifetime
101	101_S267	1	Married	41	19.1	midtrimester	21	21_0/7	PTB	PG	0	CS	30_1/7	211	2.6	M	YES	NONE	33	1099	TRUE	NONE	NONE	3
102	102_S268	2	Married	34	21	midtrimester	17	17_2/7	TERM	MG	1	CS	38_3/7	269	3.1	M	NO	NONE	19.9	1032	FALSE	NONE	NONE	3
103	103_S248	3	Married	31	19	midtrimester	21	21_0/7	TERM	PG	0	CS	40_4/7	284	4.1	F	NO	NONE	48	1148	FALSE	NONE	NONE	3
104	104_S269	4	Married	33	19.3	midtrimester	17	17_2/7	TERM	MG	2	CS	37_1/7	260	3.15	F	NO	NONE	20.2	1074	FALSE	NONE	NONE	4
107	107_S270	5	Married	30	24	midtrimester	18	18_1/7	TERM	MG	1	V	40_0/7	280	3.2	M	NO	NONE	23.4	1068	FALSE	NONE	NONE	2
108	108_S249	6	Married	32	23	midtrimester	17	17_0/7	PTB	MG	3	V	36_4/7	256	3.1	M	NO	NONE	15.9	1051	FALSE	NONE	NONE	2
109	109_S250	7	Married	35	19	midtrimester	17	17_0/7	TERM	MG	2	CS	37_1/7	260	3.3	M	NO	NONE	16	1097	TRUE	NONE	NONE	2
110	110_S271	8	Married	33	19.8	midtrimester	17	17_0/7	TERM	PG	0	V	37_1/7	260	3.1	F	NO	NONE	20.2	1082	FALSE	NONE	NONE	2
111	111_S272	9	Married	29	23	midtrimester	17	17_2/7	TERM	MG	3	V	38_3/7	269	2.95	F	NO	NONE	47.85	1086	FALSE	NONE	NONE	1
112	112_S251	10	Married	28	18.7	midtrimester	17	17_0/7	TERM	MG	2	V	38_3/7	269	2.85	F	NO	NONE	16.76	1038	FALSE	NONE	NONE	4
115	115_S252	11	Married	37	18.9	midtrimester	17	17_0/7	TERM	MG	3	V	40_4/7	280	2.75	M	NO	NONE	19.89	1046	TRUE	NONE	NONE	3
116	116_S273	12	Married	32	21	midtrimester	18	18_2/7	TERM	PG	0	CS	38_4/7	270	2.9	M	NO	NONE	22	1047	FALSE	NONE	NONE	2
117	117_S274	13	Married	33	22	midtrimester	17	17_0/7	TERM	PG	0	V	40_3/7	283	3.5	M	NO	NONE	36.6	1277	FALSE	NONE	NONE	4
118	118_S275	14	Married	28	18.6	midtrimester	17	17_0/7	PTB	PG	0	V	32_1/7	225	2.6	F	NO	NONE	49.6	1101	FALSE	NONE	NONE	1
120	120_S253	15	Married	33	22	midtrimester	17	17_0/7	TERM	MG	1	V	38_5/7	270	3.5	M	NO	NONE	18.6	1080	FALSE	NONE	NONE	3
121	121_S254	16	Married	36	20	midtrimester	17	17_0/7	TERM	MG	3	V	38_4/7	270	3.1	M	NO	NONE	30.3	1059	TRUE	NONE	NONE	3
122	122_S276	17	Married	36	21.4	midtrimester	17	17_0/7	TERM	MG	2	V	40_0/7	280	3.2	M	NO	NONE	16.8	1082	TRUE	NONE	NONE	3
123	123_S277	18	Married	34	25.6	midtrimester	17	17_2/7	TERM	MG	2	V	40_0/7	280	2.9	F	NO	NONE	16	1156	FALSE	NONE	NONE	2
124	124_S278	19	Married	29	22.8	midtrimester	21	21_0/7	PTB	MG	1	V	30_4/7	214	2.5	F	YES	NONE	31.5	1089	FALSE	NONE	NONE	3
125	125_S279	20	Married	35	23.7	midtrimester	20	20_5/7	PTB	MG	2	V	30_6/7	216	2.45	F	YES	NONE	20	1016	TRUE	NONE	NONE	3
126	126_S255	21	Married	27	20.9	midtrimester	17	17_0/7	TERM	PG	0	CS	42_5/7	299	2.8	F	NO	NONE	21.9	1068	FALSE	NONE	NONE	2
127	127_S256	22	Married	29	18.6	midtrimester	17	17_0/7	TERM	PG	0	CS	38_0/7	266	3.64	M	NO	NONE	36.6	1152	FALSE	NONE	NONE	3
128	128_S257	23	Married	31	23.1	midtrimester	17	17_0/7	TERM	MG	2	CS	38_0/7	266	2.95	M	NO	NONE	35.1	1023	FALSE	NONE	NONE	2
129	129_S280	24	Married	25	22.5	midtrimester	17	17_4/7	TERM	PG	0	CS	37_5/7	264	3.6	F	NO	NONE	34.5	1095	FALSE	NONE	NONE	2
131	131_S281	25	Married	32	21.9	midtrimester	18	18_1/7	TERM	MG	2	V	38_0/7	266	3	F	NO	NONE	17.2	1074	FALSE	NONE	NONE	2
132	132_S282	26	Married	36	22.4	midtrimester	20	20_0/7	TERM	PG	0	CS	40_0/7	280	3.1	M	NO	NONE	45	1214	TRUE	NONE	NONE	1
133	133_S258	27	Married	35	21.8	midtrimester	17	17_0/7	TERM	MG	3	CS	40_4/7	284	3.8	F	NO	NONE	18.6	1032	TRUE	NONE	NONE	3
137	137_S259	28	Married	29	21.3	midtrimester	17	17_1/7	TERM	MG	2	V	40_5/7	285	3.45	M	NO	NONE	64.5	1171	FALSE	NONE	NONE	3
138	138_S283	29	Married	36	19.9	midtrimester	21	21_0/7	TERM	MG	1	CS	42_0/7	294	3.5	M	NO	NONE	31.5	1095	TRUE	NONE	NONE	3
139	139_S260	30	Married	29	20.8	midtrimester	17	17_0/7	TERM	PG	0	CS	40_3/7	283	3.5	M	NO	NONE	23.2	1089	FALSE	NONE	NONE	2
141	141_S261	31	Married	25	21.4	midtrimester	17	17_0/7	TERM	MG	1	V	41_0/7	287	3.4	F	NO	NONE	40.5	1112	FALSE	NONE	NONE	2
142	142_S262	32	Married	26	22.7	midtrimester	17	17_0/7	TERM	PG	0	CS	40_4/7	284	3.65	F	NO	NONE	64.35	1148	FALSE	NONE	NONE	1
143	143_S284	33	Married	30	20.1	midtrimester	19	19_3/7	TERM	MG	1	V	38_0/7	266	3.7	M	NO	NONE	33	1047	FALSE	NONE	NONE	5
146	146_S263	34	Married	24	18.2	midtrimester	17	17_1/7	TERM	PG	0	V	38_5/7	271	3.55	M	NO	NONE	60.6	1152	FALSE	NONE	NONE	1
149	149_S264	35	Married	32	20.9	midtrimester	17	17_0/7	TERM	MG	2	CS	39_5/7	278	3.1	M	NO	NONE	23.2	1055	FALSE	NONE	NONE	1
151	151_S265	36	Married	27	25.4	midtrimester	17	17_0/7	PTB	MG	1	CS	36_3/7	255	2.7	F	NO	NONE	40.5	1082	FALSE	NONE	NONE	1
P1210	P1210_S266	37	Married	37	21.7	midtrimester	21	21_0/7	PTB	MG	1	V	30_4/7	214	2.45	M	YES	NONE	24.3	1016	TRUE	NONE	NONE	2
P5418	P5418_S321	38	Married	38	18.9	midtrimester	20	20_6/7	PTB	MG	3	V	30_3/7	213	2.4	F	YES	NONE	15.9	1038	TRUE	NONE	NONE	2
